# Supplementary material for: An RBD-Based Diagnostic Method Useful for the Surveillance of Protective Immunity against SARS-CoV-2 in the Population
Source: Diagnostics (Basel). 2022 Jul 5;12(7):1629. doi: 10.3390/diagnostics12071629 (PMC9324632; doi:10.3390/diagnostics12071629)
Supplement: Supplementary file 1 [file diagnostics-12-01629-s001.zip]

Archive with 1 entries (1 files):
- diagnostics-1683151-supplementary.pdf
